# Supplementary material for: Role of NS1 and TLR3 in Pathogenesis and Immunity of WNV
Source: Viruses. 2019 Jul 3;11(7):603. doi: 10.3390/v11070603 (PMC6669597; doi:10.3390/v11070603)
Supplement: Supplementary file 1 [file viruses-11-00603-s001.zip]

Archive with 28 entries (25 files):
- Supplementary_R1/
- Supplementary_R1/S2_FileR1.pdf
- __MACOSX/
- __MACOSX/Supplementary_R1/
- __MACOSX/Supplementary_R1/._S2_FileR1.pdf
- Supplementary_R1/.DS_Store
- __MACOSX/Supplementary_R1/._.DS_Store
- Supplementary_R1/Fig S5R1.pdf
- __MACOSX/Supplementary_R1/._Fig S5R1.pdf
- Supplementary_R1/Supplementary Table 1.xlsx
- __MACOSX/Supplementary_R1/._Supplementary Table 1.xlsx
- Supplementary_R1/Fig S4.tif
- __MACOSX/Supplementary_R1/._Fig S4.tif
- Supplementary_R1/Fig S1.tif
- __MACOSX/Supplementary_R1/._Fig S1.tif
- Supplementary_R1/Fig S3.tif
- __MACOSX/Supplementary_R1/._Fig S3.tif
- Supplementary_R1/Fig S6R1.pdf
- __MACOSX/Supplementary_R1/._Fig S6R1.pdf
- Supplementary_R1/Fig S2.tif
- __MACOSX/Supplementary_R1/._Fig S2.tif
- Supplementary_R1/S3_FileR1.pdf
- __MACOSX/Supplementary_R1/._S3_FileR1.pdf
- Supplementary_R1/S4_FileR1.pdf
- __MACOSX/Supplementary_R1/._S4_FileR1.pdf
- Supplementary_R1/S1_FileR1.pdf
- __MACOSX/Supplementary_R1/._S1_FileR1.pdf
- __MACOSX/._Supplementary_R1
