# Supplementary material for: Role of NS1 and TLR3 in Pathogenesis and Immunity of WNV
Source: Viruses. 2019 Jul 3;11(7):603. doi: 10.3390/v11070603 (PMC6669597; doi:10.3390/v11070603)
Supplement: Supplementary file 1 [file viruses-11-00603-s001.zip › Supplementary_R1/Supplementary Table 1.xlsx]

## Sheet: Sheet1
Groups	Animals	CD45+	CD45+/CD11B+	Ly6G+ neutrophils	Ly6C high monocytes	CD45+/CD11B-/Lymphocytes
Glycoprotein E	B1	3188.7	2405.12	185.389	84.0432	148.312
	B2	68576.5	30149.2	356.696	684.664	35597.7
	B3	1929.55	1356.82	102.273	18.1818	61.3636
	B4	2517.54	1953.95	111.842	41.6667	133.772
	B5	10322.2	4376.22	117.786	124.582	5092
	G1	4401.4	3507.74	418.77	218.019	407.977
	G2	2028.34	1472.41	97.6954	39.5434	123.282
	G3	2834.63	2117.09	80.5159	52.0985	293.646
	G4	3895.2	3088.06	219.664	81.7353	416.339
	G5	2706.02	2065.91	251.884	64.7042	184.869
Glycoprotein NS1	C1	496027	272965	178998	4529.49	197978
	C2	27113	14478.7	69.9609	318.004	10650
	C3	102876	60544.6	23386.5	1912.26	37327.1
	C4	82169.8	45068.7	13623.4	1351.1	33926.7
	C5	114297	54969	546.758	1893.8	54327.5
	H1	47409.2	25420.8	768.702	443.94	20293.1
	H2	48982.1	43747.2	814.182	447.464	3670.55
	H3	156641	136888	78568.3	2522.22	17763.3
	H4	231098	133076	542.849	2490.72	91369
	H5	80398.9	72803.6	9833.78	1644.5	3617.02
Commercial	A1	24866.3	22931.4	468.605	521.512	615.988
	A2	33092.1	30660.6	465.987	392.411	1201.76
	A3	56754.1	52682.7	654.267	416.028	2218.82
	F1	11128.4	8974.65	596.729	387.281	932.636
	F2	41179.1	37180.9	775.709	718.085	2300.53
	F3	32592.7	29432.4	814.451	502.326	1555.75
Glycoprotein E+NS1	D1	1014.03	843.185	111.851	106.935	169.62
	D2	1412.79	1277.27	126.576	162.375	131.69
	D3	2230.9	1991.92	235.698	141.419	234.601
	D4	2549.03	2035.22	228.623	166.164	510.277
	D5	6155.89	2224.68	150.826	192.181	3925.12
	J1	7218.75	6743.75	450	312.5	437.5
	J2	5444.87	5005.69	648.793	668.756	424.211
	J3	3514.63	3223.94	549.656	544.371	285.398
	J4	3749.13	3449.63	492.04	251.368	294.154
	J5	17296.1	15269.2	6010.59	3318.09	1926.79
Mock	E1	58358.6	51395.1	2189.66	9934.04	6825.13
	E2	1346.86	1252.34	203.957	116.902	90.7855
	E3	21305.9	18116.8	3731.01	5829.02	3134.2
	E4	33533.5	30359.2	910.034	6959.4	3098.1
	E5	7713.48	2588.06	423.761	399.063	5108.52
	K1	1.20096e+06	1.10577e+06	193006	887045	90046.7
	K2	1.32861e+06	864564	5161.71	415709	452183
	K3	349771	286565	6943.34	144059	60860.8
	K4	1.06512e+06	621967	6500.45	51848.4	438887
	K5	245571	223829	3631.76	82804.1	19498.5
